# Supplementary material for: Impact of COVID-19 on Sedation Requirements during Veno-Venous Extracorporeal Membrane Oxygenation for Acute Respiratory Distress Syndrome
Source: J Clin Med. 2023 May 17;12(10):3515. doi: 10.3390/jcm12103515 (PMC10219298; doi:10.3390/jcm12103515)
Supplement: Supplementary file 1 [file jcm-12-03515-s001.zip]

Archive with 1 entries (1 files):
- jcm-2381974-supplementary.pdf
